# Supplementary material for: Polyacrylic Acid Hydrogel Coating for Underwater Adhesion: Preparation and Characterization
Source: Gels. 2023 Jul 29;9(8):616. doi: 10.3390/gels9080616 (PMC10453224; doi:10.3390/gels9080616)
Supplement: Supplementary file 1 [file gels-09-00616-s001.zip]

Archive with 4 entries (4 files):
- Movie1.mov
- Movie2.mov
- Movie3.mov
- Movie4.wmv
